# Supplementary material for: SERTAD1 Sensitizes Breast Cancer Cells to Doxorubicin and Promotes Lysosomal Protein Biosynthesis
Source: Biomedicines. 2022 May 17;10(5):1148. doi: 10.3390/biomedicines10051148 (PMC9139069; doi:10.3390/biomedicines10051148)
Supplement: Supplementary file 1 [file biomedicines-10-01148-s001.zip]

Archive with 1 entries (1 files):
- biomedicines-1699526-supplementary.pdf
